# Supplementary material for: De novo Assembly of the Brugia malayi Genome Using Long Reads from a Single MinION Flowcell
Source: Sci Rep. 2019 Dec 20;9:19521. doi: 10.1038/s41598-019-55908-y (PMC6925183; doi:10.1038/s41598-019-55908-y)
Supplement: Supplementary file 2 — Supplementary Dataset 1 [file 41598_2019_55908_MOESM2_ESM.xlsx]

## Sheet: Features in 0Cov
Contig	10kb Window Start	10kb Window End	Depth	Contig	Start Position	Stop Position	Feature
Bm_007	490000	500000	0	Bm_007	489352	490154	ID=Gene:WBGene00268228
Bm_007	490000	500000	0	Bm_007	496838	498638	ID=Gene:WBGene00268229
Bm_007	490000	500000	0	Bm_007	498779	500159	ID=Gene:WBGene00268230
Bm_007	490000	500000	0	Bm_007	489215	491845	ID=Gene:WBGene00268227
Bm_009	80000	90000	0	Bm_009	88270	89977	ID=Gene:WBGene00229255
Bm_009	80000	90000	0	Bm_009	81055	82344	ID=Gene:WBGene00229254
Bm_009	90000	100000	0	Bm_009	95669	96097	ID=Gene:WBGene00229256
Bm_009	90000	100000	0	Bm_009	98022	101104	ID=Gene:WBGene00229257
Bm_009	100000	110000	0	Bm_009	103970	105716	ID=Gene:WBGene00229259
Bm_009	100000	110000	0	Bm_009	98022	101104	ID=Gene:WBGene00229257
Bm_009	110000	120000	0	Bm_009	117102	117830	ID=Gene:WBGene00268250
Bm_010	20000	30000	0	Bm_010	17063	28037	ID=Gene:WBGene00227602
Bm_010	90000	100000	0	Bm_010	92022	97141	ID=Gene:WBGene00224590
Bm_010	90000	100000	0	Bm_010	99166	99475	ID=Gene:WBGene00268258
Bm_011	10000	20000	0	Bm_011	19299	20051	ID=Gene:WBGene00232501
Bm_011	20000	30000	0	Bm_011	19299	20051	ID=Gene:WBGene00232501
Bm_011	100000	104559	0	Bm_011	92285	100479	ID=Gene:WBGene00268264
Bm_012	10000	20000	0	Bm_012	17088	17748	ID=Gene:WBGene00269271
Bm_012	10000	20000	0	Bm_012	19085	20042	ID=Gene:WBGene00229530
Bm_012	10000	20000	0	Bm_012	14390	16904	ID=Gene:WBGene00225529
Bm_012	20000	30000	0	Bm_012	19085	20042	ID=Gene:WBGene00229530
Bm_012	20000	30000	0	Bm_012	23023	24538	ID=Gene:WBGene00229531
Bm_012	20000	30000	0	Bm_012	26046	26815	ID=Gene:WBGene00268265
Bm_012	30000	40000	0	Bm_012	35228	36284	ID=Gene:WBGene00229532
Bm_012	30000	40000	0	Bm_012	38454	46887	ID=Gene:WBGene00222892
Bm_012	30000	40000	0	Bm_012	30536	33890	ID=Gene:WBGene00224426
Bm_012	40000	50000	0	Bm_012	38454	46887	ID=Gene:WBGene00222892
Bm_012	70000	80000	0	Bm_012	75405	80654	ID=Gene:WBGene00268267
Bm_012	80000	90000	0	Bm_012	75405	80654	ID=Gene:WBGene00268267
Bm_013	10000	20000	0	Bm_013	16009	21757	ID=Gene:WBGene00269267
Bm_013	20000	30000	0	Bm_013	16009	21757	ID=Gene:WBGene00269267
Bm_013	50000	60000	0	Bm_013	50867	55349	ID=Gene:WBGene00229230
Bm_013	50000	60000	0	Bm_013	56174	57811	ID=Gene:WBGene00220531
Bm_014	0	10000	0	Bm_014	2761	15610	ID=Gene:WBGene00268272
Bm_015	10000	20000	0	Bm_015	19182	20633	ID=Gene:WBGene00221383
Bm_016	0	10000	0	Bm_016	8204	11311	ID=Gene:WBGene00228540
Bm_016	10000	20000	0	Bm_016	8204	11311	ID=Gene:WBGene00228540
Bm_016	10000	20000	0	Bm_016	12222	12332	ID=Gene:WBGene00231362
Bm_016	10000	20000	0	Bm_016	12788	13505	ID=Gene:WBGene00228541
Bm_016	10000	20000	0	Bm_016	16948	17551	ID=Gene:WBGene00228542
Bm_016	20000	30000	0	Bm_016	20733	26345	ID=Gene:WBGene00228543
Bm_016	20000	30000	0	Bm_016	29086	30258	ID=Gene:WBGene00221373
Bm_016	30000	40000	0	Bm_016	29086	30258	ID=Gene:WBGene00221373
Bm_016	30000	40000	0	Bm_016	32360	32626	ID=Gene:WBGene00234593
Bm_016	30000	40000	0	Bm_016	38579	39832	ID=Gene:WBGene00268277
Bm_016	40000	50000	0	Bm_016	48771	51738	ID=Gene:WBGene00224234
Bm_016	50000	60000	0	Bm_016	58432	59630	ID=Gene:WBGene00268278
Bm_016	50000	60000	0	Bm_016	48771	51738	ID=Gene:WBGene00224234
Bm_016	60000	70000	0	Bm_016	68895	70482	ID=Gene:WBGene00221639
Bm_016	60000	70000	0	Bm_016	64705	66588	ID=Gene:WBGene00268279
Bm_016	70000	80000	0	Bm_016	68895	70482	ID=Gene:WBGene00221639
Bm_016	70000	80000	0	Bm_016	70889	74510	ID=Gene:WBGene00230423
Bm_016	70000	80000	0	Bm_016	76451	76891	ID=Gene:WBGene00230422
Bm_021	0	10000	0	Bm_021	7351	8236	ID=Gene:WBGene00268287
Bm_021	50000	58674	0	Bm_021	53133	53463	ID=Gene:WBGene00221170
Bm_021	50000	58674	0	Bm_021	53935	54760	ID=Gene:WBGene00225414
Bm_027	50000	60000	0	Bm_027	57752	59192	ID=Gene:WBGene00268297
Bm_027	50000	60000	0	Bm_027	45713	51470	ID=Gene:WBGene00268296
Bm_029	20000	30000	0	Bm_029	20127	21232	ID=Gene:WBGene00221211
Bm_029	20000	30000	0	Bm_029	27816	28606	ID=Gene:WBGene00228060
Bm_029	20000	30000	0	Bm_029	28078	28415	ID=Gene:WBGene00220294
Bm_029	30000	40000	0	Bm_029	31271	32549	ID=Gene:WBGene00268299
Bm_029	30000	40000	0	Bm_029	36653	37770	ID=Gene:WBGene00268300
Bm_033	40000	48025	0	Bm_033	40511	41491	ID=Gene:WBGene00268309
Bm_033	40000	48025	0	Bm_033	42340	42626	ID=Gene:WBGene00268310
Bm_035	10000	20000	0	Bm_035	10523	11913	ID=Gene:WBGene00229042
Bm_035	10000	20000	0	Bm_035	19308	22715	ID=Gene:WBGene00234964
Bm_035	10000	20000	0	Bm_035	15678	18248	ID=Gene:WBGene00226171
Bm_035	20000	30000	0	Bm_035	19308	22715	ID=Gene:WBGene00234964
Bm_035	20000	30000	0	Bm_035	24450	25751	ID=Gene:WBGene00229043
Bm_035	20000	30000	0	Bm_035	26113	27430	ID=Gene:WBGene00233298
Bm_035	20000	30000	0	Bm_035	28352	28941	ID=Gene:WBGene00268311
Bm_035	20000	30000	0	Bm_035	28908	29952	ID=Gene:WBGene00221426
Bm_035	30000	40000	0	Bm_035	31103	33317	ID=Gene:WBGene00229044
Bm_040	20000	30000	0	Bm_040	21654	26347	ID=Gene:WBGene00228537
Bm_040	20000	30000	0	Bm_040	28191	30140	ID=Gene:WBGene00268322
Bm_040	30000	40000	0	Bm_040	28191	30140	ID=Gene:WBGene00268322
Bm_043	20000	30000	0	Bm_043	18303	28237	ID=Gene:WBGene00229623
Bm_043	20000	30000	0	Bm_043	29224	39079	ID=Gene:WBGene00268323
Bm_044	10000	20000	0	Bm_044	11076	14399	ID=Gene:WBGene00229861
Bm_044	10000	20000	0	Bm_044	15819	18120	ID=Gene:WBGene00233327
Bm_049	0	10000	0	Bm_049	4913	6756	ID=Gene:WBGene00228295
Bm_049	0	10000	0	Bm_049	8568	13425	ID=Gene:WBGene00220328
Bm_058	0	10000	0	Bm_058	8338	8770	ID=Gene:WBGene00268337
Bm_058	0	10000	0	Bm_058	9462	10868	ID=Gene:WBGene00268338
Bm_058	10000	20000	0	Bm_058	9462	10868	ID=Gene:WBGene00268338
Bm_058	10000	20000	0	Bm_058	13352	14048	ID=Gene:WBGene00225188
Bm_058	10000	20000	0	Bm_058	16639	17654	ID=Gene:WBGene00220510
Bm_063	20000	30000	0	Bm_063	21112	22074	ID=Gene:WBGene00225301
Bm_066	10000	20000	0	Bm_066	17587	18258	ID=Gene:WBGene00268345
Bm_066	20000	30000	0	Bm_066	20486	20701	ID=Gene:WBGene00228073
Bm_066	30000	32493	0	Bm_066	31002	31707	ID=Gene:WBGene00268346
Bm_070	0	10000	0	Bm_070	9511	11576	ID=Gene:WBGene00268351
Bm_070	10000	20000	0	Bm_070	9511	11576	ID=Gene:WBGene00268351
Bm_070	10000	20000	0	Bm_070	13693	14502	ID=Gene:WBGene00221363
Bm_070	10000	20000	0	Bm_070	15909	19750	ID=Gene:WBGene00230148
Bm_070	20000	30000	0	Bm_070	23517	24062	ID=Gene:WBGene00220775
Bm_070	20000	30000	0	Bm_070	29152	29337	ID=Gene:WBGene00231361
Bm_071	0	10000	0	Bm_071	1	1869	ID=Gene:WBGene00268352
Bm_072	0	10000	0	Bm_072	6781	7107	ID=Gene:WBGene00228499
Bm_072	0	10000	0	Bm_072	7734	9256	ID=Gene:WBGene00228498
Bm_072	10000	20000	0	Bm_072	10937	11179	ID=Gene:WBGene00232489
Bm_072	10000	20000	0	Bm_072	19146	19604	ID=Gene:WBGene00228496
Bm_072	10000	20000	0	Bm_072	14415	17914	ID=Gene:WBGene00228497
Bm_072	20000	26024	0	Bm_072	21569	22970	ID=Gene:WBGene00268355
Bm_087	0	10000	0	Bm_087	4703	5447	ID=Gene:WBGene00268370
Bm_087	0	10000	0	Bm_087	7603	8128	ID=Gene:WBGene00268371
Bm_087	10000	20000	0	Bm_087	17642	19116	ID=Gene:WBGene00268373
Bm_087	10000	20000	0	Bm_087	16293	17537	ID=Gene:WBGene00268372
Bm_087	20000	26772	0	Bm_087	21061	23765	ID=Gene:WBGene00268374
Bm_099	0	10000	0	Bm_099	2227	5609	ID=Gene:WBGene00268383
Bm_099	0	10000	0	Bm_099	6782	9685	ID=Gene:WBGene00268384
Bm_099	10000	20000	0	Bm_099	11193	13433	ID=Gene:WBGene00268385
Bm_099	10000	20000	0	Bm_099	14081	14353	ID=Gene:WBGene00233273
Bm_099	10000	20000	0	Bm_099	19729	23132	ID=Gene:WBGene00268386
Bm_099	20000	25393	0	Bm_099	19729	23132	ID=Gene:WBGene00268386
Bm_099	20000	25393	0	Bm_099	24305	24963	ID=Gene:WBGene00268387
Bm_112	0	10000	0	Bm_112	2111	6893	ID=Gene:WBGene00268390
Bm_112	0	10000	0	Bm_112	7939	11598	ID=Gene:WBGene00268391
Bm_112	10000	20000	0	Bm_112	7939	11598	ID=Gene:WBGene00268391
Bm_112	10000	20000	0	Bm_112	13033	15876	ID=Gene:WBGene00268392
Bm_112	10000	20000	0	Bm_112	18728	20309	ID=Gene:WBGene00268393
Bm_112	20000	22898	0	Bm_112	18728	20309	ID=Gene:WBGene00268393
Bm_128	0	10000	0	Bm_128	2976	4386	ID=Gene:WBGene00268394
Bm_128	10000	20000	0	Bm_128	10058	11456	ID=Gene:WBGene00268395
Bm_128	10000	20000	0	Bm_128	18365	19796	ID=Gene:WBGene00268396
Bm_131	0	10000	0	Bm_131	1	1538	ID=Gene:WBGene00268397
Bm_131	0	10000	0	Bm_131	3678	7698	ID=Gene:WBGene00232924
Bm_134	0	10000	0	Bm_134	2177	3471	ID=Gene:WBGene00225416
Bm_134	10000	20000	0	Bm_134	19050	20574	ID=Gene:WBGene00268400
Bm_134	20000	20816	0	Bm_134	19050	20574	ID=Gene:WBGene00268400
Bm_140	0	10000	0	Bm_140	20	2984	ID=Gene:WBGene00268401
Bm_140	0	10000	0	Bm_140	6750	8547	ID=Gene:WBGene00268402
Bm_145	0	10000	0	Bm_145	2604	6095	ID=Gene:WBGene00268404
Bm_145	0	10000	0	Bm_145	8483	10741	ID=Gene:WBGene00268405
Bm_145	10000	20000	0	Bm_145	8483	10741	ID=Gene:WBGene00268405
Bm_145	10000	20000	0	Bm_145	13771	16388	ID=Gene:WBGene00220533
Bm_154	0	10000	0	Bm_154	9172	12151	ID=Gene:WBGene00268408
Bm_154	10000	18819	0	Bm_154	9172	12151	ID=Gene:WBGene00268408
Bm_159	0	10000	0	Bm_159	502	1480	ID=Gene:WBGene00268409
Bm_159	0	10000	0	Bm_159	1521	5825	ID=Gene:WBGene00230500
Bm_159	0	10000	0	Bm_159	8208	12329	ID=Gene:WBGene00230094
Bm_159	10000	18203	0	Bm_159	8208	12329	ID=Gene:WBGene00230094
Bm_159	10000	18203	0	Bm_159	16859	17384	ID=Gene:WBGene00268410
Bm_184	10000	16206	0	Bm_184	10305	10982	ID=Gene:WBGene00268411
Bm_192	0	10000	0	Bm_192	3514	4838	ID=Gene:WBGene00268414
Bm_192	0	10000	0	Bm_192	6831	7643	ID=Gene:WBGene00220846
Bm_192	0	10000	0	Bm_192	7751	8415	ID=Gene:WBGene00268415
Bm_193	0	10000	0	Bm_193	672	2513	ID=Gene:WBGene00268416
Bm_193	0	10000	0	Bm_193	2534	8696	ID=Gene:WBGene00268417
Bm_202	0	10000	0	Bm_202	1182	13023	ID=Gene:WBGene00268418
Bm_202	10000	14857	0	Bm_202	1182	13023	ID=Gene:WBGene00268418
Bm_205	10000	14111	0	Bm_205	12399	13978	ID=Gene:WBGene00268423
Bm_227	0	10000	0	Bm_227	2033	2785	ID=Gene:WBGene00220875
Bm_227	0	10000	0	Bm_227	7215	9794	ID=Gene:WBGene00268428
Bm_230	0	10000	0	Bm_230	5115	6004	ID=Gene:WBGene00268429
Bm_230	0	10000	0	Bm_230	6294	8312	ID=Gene:WBGene00268430
Bm_230	0	10000	0	Bm_230	9208	10461	ID=Gene:WBGene00268431
Bm_230	10000	11953	0	Bm_230	9208	10461	ID=Gene:WBGene00268431
Bm_236	0	10000	0	Bm_236	8549	9651	ID=Gene:WBGene00268432
Bm_248	0	8864	0	Bm_248	215	2253	ID=Gene:WBGene00268435
Bm_248	0	8864	0	Bm_248	4754	6404	ID=Gene:WBGene00268436
Bm_248	0	8864	0	Bm_248	7394	8817	ID=Gene:WBGene00268437
Bm_252	0	8329	0	Bm_252	1103	2450	ID=Gene:WBGene00268438
Bm_259	0	7164	0	Bm_259	3092	6539	ID=Gene:WBGene00268439
Bm_272	0	5088	0	Bm_272	251	647	ID=Gene:WBGene00268440
Bm_273	0	4234	0	Bm_273	1	539	ID=Gene:WBGene00268441
Bm_273	0	4234	0	Bm_273	885	1402	ID=Gene:WBGene00268442
Bm_277	0	3132	0	Bm_277	251	1564	ID=Gene:WBGene00268444
Bm_282	0	3831	0	Bm_282	904	3113	ID=Gene:WBGene00268445
Bm_288	0	2619	0	Bm_288	234	2115	ID=Gene:WBGene00268446
Bm_289	0	2252	0	Bm_289	1200	1552	ID=Gene:WBGene00268447
Bm_291	0	1975	0	Bm_291	577	1370	ID=Gene:WBGene00268448
Bm_292	0	1928	0	Bm_292	241	1711	ID=Gene:WBGene00268449
Bm_v4_Chr1_scaffold_001	0	10000	0	Bm_v4_Chr1_scaffold_001	6158	6916	ID=Gene:WBGene00268450
Bm_v4_Chr1_scaffold_001	0	10000	0	Bm_v4_Chr1_scaffold_001	8318	9341	ID=Gene:WBGene00268451
Bm_v4_Chr1_scaffold_001	0	10000	0	Bm_v4_Chr1_scaffold_001	9411	9840	ID=Gene:WBGene00268452
Bm_v4_Chr1_scaffold_001	2580000	2590000	0	Bm_v4_Chr1_scaffold_001	2580664	2582845	ID=Gene:WBGene00221154
Bm_v4_Chr1_scaffold_001	2580000	2590000	0	Bm_v4_Chr1_scaffold_001	2584415	2585000	ID=Gene:WBGene00233708
Bm_v4_Chr2_contig_001	10000	20000	0	Bm_v4_Chr2_contig_001	10526	13108	ID=Gene:WBGene00230294
Bm_v4_Chr2_contig_001	10000	20000	0	Bm_v4_Chr2_contig_001	13320	13625	ID=Gene:WBGene00268583
Bm_v4_Chr2_contig_001	3340000	3350000	0	Bm_v4_Chr2_contig_001	3346750	3352254	ID=Gene:WBGene00225380
Bm_v4_Chr2_contig_001	3340000	3350000	0	Bm_v4_Chr2_contig_001	3335559	3342977	ID=Gene:WBGene00232452
Bm_v4_Chr2_contig_001	3350000	3360000	0	Bm_v4_Chr2_contig_001	3346750	3352254	ID=Gene:WBGene00225380
Bm_v4_Chr2_contig_001	3350000	3360000	0	Bm_v4_Chr2_contig_001	3354261	3354778	ID=Gene:WBGene00233692
Bm_v4_Chr2_contig_001	3360000	3370000	0	Bm_v4_Chr2_contig_001	3360198	3366691	ID=Gene:WBGene00221332
Bm_v4_Chr2_contig_001	3360000	3370000	0	Bm_v4_Chr2_contig_001	3369994	3381453	ID=Gene:WBGene00225518
Bm_v4_Chr2_contig_001	3370000	3380000	0	Bm_v4_Chr2_contig_001	3369994	3381453	ID=Gene:WBGene00225518
Bm_v4_Chr2_contig_001	3380000	3390000	0	Bm_v4_Chr2_contig_001	3383066	3387267	ID=Gene:WBGene00226020
Bm_v4_Chr2_contig_001	3380000	3390000	0	Bm_v4_Chr2_contig_001	3369994	3381453	ID=Gene:WBGene00225518
Bm_v4_Chr2_contig_001	3380000	3390000	0	Bm_v4_Chr2_contig_001	3389393	3392484	ID=Gene:WBGene00222951
Bm_v4_Chr2_contig_001	3390000	3400000	0	Bm_v4_Chr2_contig_001	3394091	3399605	ID=Gene:WBGene00225505
Bm_v4_Chr2_contig_001	3390000	3400000	0	Bm_v4_Chr2_contig_001	3389393	3392484	ID=Gene:WBGene00222951
Bm_v4_Chr3_scaffold_001	4700000	4710000	0	Bm_v4_Chr3_scaffold_001	4699429	4702189	ID=Gene:WBGene00233240
Bm_v4_Chr3_scaffold_001	4700000	4710000	0	Bm_v4_Chr3_scaffold_001	4709037	4712443	ID=Gene:WBGene00268767
Bm_v4_Chr3_scaffold_001	4710000	4720000	0	Bm_v4_Chr3_scaffold_001	4709037	4712443	ID=Gene:WBGene00268767
Bm_v4_Chr3_scaffold_001	4710000	4720000	0	Bm_v4_Chr3_scaffold_001	4716568	4718355	ID=Gene:WBGene00268768
Bm_v4_Chr3_scaffold_001	11310000	11320000	0	Bm_v4_Chr3_scaffold_001	11308946	11310260	ID=Gene:WBGene00227062
Bm_v4_Chr3_scaffold_001	11310000	11320000	0	Bm_v4_Chr3_scaffold_001	11311494	11314876	ID=Gene:WBGene00226884
Bm_v4_Chr3_scaffold_001	11310000	11320000	0	Bm_v4_Chr3_scaffold_001	11317003	11317979	ID=Gene:WBGene00223259
Bm_v4_Chr3_scaffold_001	11310000	11320000	0	Bm_v4_Chr3_scaffold_001	11318267	11320441	ID=Gene:WBGene00222901
Bm_v4_Chr3_scaffold_001	11320000	11330000	0	Bm_v4_Chr3_scaffold_001	11318267	11320441	ID=Gene:WBGene00222901
Bm_v4_Chr3_scaffold_001	11320000	11330000	0	Bm_v4_Chr3_scaffold_001	11323279	11324956	ID=Gene:WBGene00225483
Bm_v4_Chr3_scaffold_001	11320000	11330000	0	Bm_v4_Chr3_scaffold_001	11325962	11329923	ID=Gene:WBGene00225486
Bm_v4_Chr3_scaffold_001	11320000	11330000	0	Bm_v4_Chr3_scaffold_001	11321004	11322202	ID=Gene:WBGene00234198
Bm_v4_Chr3_scaffold_001	11330000	11340000	0	Bm_v4_Chr3_scaffold_001	11330967	11333324	ID=Gene:WBGene00225484
Bm_v4_Chr3_scaffold_001	11330000	11340000	0	Bm_v4_Chr3_scaffold_001	11334554	11342731	ID=Gene:WBGene00226659
Bm_v4_Chr3_scaffold_001	11340000	11350000	0	Bm_v4_Chr3_scaffold_001	11344505	11350420	ID=Gene:WBGene00226658
Bm_v4_Chr3_scaffold_001	11340000	11350000	0	Bm_v4_Chr3_scaffold_001	11334554	11342731	ID=Gene:WBGene00226659
Bm_v4_Chr4_scaffold_001	10420000	10430000	0	Bm_v4_Chr4_scaffold_001	10426119	10427168	ID=Gene:WBGene00268948
Bm_v4_Chr4_scaffold_001	10420000	10430000	0	Bm_v4_Chr4_scaffold_001	10427261	10429295	ID=Gene:WBGene00268949
Bm_v4_Chr4_scaffold_001	10700000	10710000	0	Bm_v4_Chr4_scaffold_001	10702026	10703842	ID=Gene:WBGene00229605
Bm_v4_Chr4_scaffold_001	10700000	10710000	0	Bm_v4_Chr4_scaffold_001	10705263	10706999	ID=Gene:WBGene00224843
Bm_v4_Chr4_scaffold_001	10710000	10720000	0	Bm_v4_Chr4_scaffold_001	10715992	10723177	ID=Gene:WBGene00222559
Bm_v4_Chr4_scaffold_001	10720000	10730000	0	Bm_v4_Chr4_scaffold_001	10715992	10723177	ID=Gene:WBGene00222559
Bm_v4_Chr4_scaffold_001	10720000	10730000	0	Bm_v4_Chr4_scaffold_001	10725587	10726881	ID=Gene:WBGene00226963
Bm_v4_Chr4_scaffold_001	10720000	10730000	0	Bm_v4_Chr4_scaffold_001	10728581	10732624	ID=Gene:WBGene00231310
Bm_v4_ChrX_scaffold_001	3420000	3430000	0	Bm_v4_ChrX_scaffold_001	3418121	3420474	ID=Gene:WBGene00231192
Bm_v4_ChrX_scaffold_001	3420000	3430000	0	Bm_v4_ChrX_scaffold_001	3420704	3425221	ID=Gene:WBGene00223387
Bm_v4_ChrX_scaffold_001	15880000	15890000	0	Bm_v4_ChrX_scaffold_001	15879000	15884143	ID=Gene:WBGene00222931
Bm_v4_ChrX_scaffold_001	22660000	22670000	0	Bm_v4_ChrX_scaffold_001	22657142	22669576	ID=Gene:WBGene00223762
